# Supplementary material for: Origin and Isoform Specific Functions of Exchange Proteins Directly Activated by cAMP: A Phylogenetic Analysis
Source: Cells. 2021 Oct 14;10(10):2750. doi: 10.3390/cells10102750 (PMC8534922; doi:10.3390/cells10102750)
Supplement: Supplementary file 1 [file cells-10-02750-s001.zip]

Archive with 1 entries (1 files):
- cells-1414892-supplementary.pdf
